# Supplementary material for: Comparative genomics of type VI secretion systems in strains of Pantoea ananatis from different environments
Source: BMC Genomics. 2014 Feb 26;15:163. doi: 10.1186/1471-2164-15-163 (PMC3942780; doi:10.1186/1471-2164-15-163)
Supplement: Additional file 1: Table S1 — BLASTP analysis of type VI secretion system (T6SS) homologs found in Pantoea ananatis strain LMG 20103. This table shows the percentage amino acid identify between the T6SS gene products of P. ananatis T6SS-1 to 3. The gene products of LMG 20103 T6SS-1 were used as bait for BlastP analysis. [file 1471-2164-15-163-S1.xls]

## Sheet: Sheet1
		Addition file 1:
		Table S1: BLASTP analysis of type VI secretion system (T6SS) homologs found in Pantoea ananatis strain LMG 20103
		T6SS-1 genes (Bait)	T6SS-2 homologs	T6SS-3 homologs
			Identity; E-value	Identity; E-value
		PANA_2348 (rhD)	-	-
		PANA_2352 (vgrG)	137/512 (26%); 3e-26	-
		PANA_2353 (tagE)	-	283/499 (56%); e-146
		PANA_2354 (tssH)	400/881 (45%); 0.0	-
		PANA_2355 (tssG)	43/176 (24%); 2e-012	-
		PANA_2356 (tssF)	175/631 (27%); 8e-55	-
		PANA_2357 (tssE)	-	-
		PANA_2358 (tagJ)	-	-
		PANA_2360 (tagG)	-	126/260 (48%); 1e-67
		PANA_2361 (tagH)	-	163/259 (62%); 7e-84
		PANA_2364 (hcp)	-	-
		PANA_2365 (tssC)	192/427 (44%); e-108	-
		PANA_2366 (tssB)	44/139 (31%); 9e-017	-
		PANA_2367 (tssA)	33/108 (30%) ; 5e-005*	-
			24/66 (36%); 2e-004 **
		PANA_2368 (tagF)	-	-
		PANA_2369 (icmF)	224/1070 (20%); 2e-015	361/674 (53%); 0.0
		PANA_2370 (dotU)	-	196/382 (51%); e-113
		PANA_2371 (tssK)	120/450 (26%); 6e-32	-
		PANA_2372 (tssJ)	30/145 (20%); 0.13	-
	PANA_ = gene locus tags for Pantoea ananatis strain LMG 20103. The corresponding T6SS genes are indicated in
	indicated in brackets next to the locus tags. We used the T6SS gene nomenclature (tss/tag) proposed by Shalom et al. (2007)
	including some more commonly used gene names such vgrG (tssI), hcp (tssD), icmF (tssM) and dotU (tssL).
	T6SS-1 genes of Pantoea ananatis strain LMG 20103 were used as bait for BLASTP analysis are indicated in culumn A.
	The amino acid identity of T6SS gene homologs found in T6SS-1 and T6SS-3 gene cluster are indicated in culumn B
	and C, respectively. The two tssA gene homologs found in the T6SS-2 gene cluster of LMG 20103 are indicated
	by * = PANA_4137 and ** = PANA_4130.
