# Supplementary material for: Comparative genomics of type VI secretion systems in strains of Pantoea ananatis from different environments
Source: BMC Genomics. 2014 Feb 26;15:163. doi: 10.1186/1471-2164-15-163 (PMC3942780; doi:10.1186/1471-2164-15-163)
Supplement: Additional file 2: Table S2 — List of primers used for PCR amplification of type VI secretion system genes from different strains of Pantoea ananatis. This file contains PCR primer sequences and the T6SS genes of P. ananatis which were targeted for Polymerase Chain Reaction (PCR) amplification. [file 1471-2164-15-163-S2.xls]

## Sheet: PCR primers 
	Additional file 2
	Table S2. Primers used for PCR amplification of the different type VI secretion system (T6SS) genes in Pantoea ananatis strains
	Gene	LMG 20103 locus tag	Forward Primer	Reverse primers	Amplicon (base pairs)	Source
	PA T6SS-1 primers
	tssH	PANA_2354	clpVF- TCAGAGATCAGCCGTGCCGTG	clpVR- CTGATCACAGCTGACCTGCAC	2577	This study
	hcp	PANA_2364	hcpF- GATATGTATTTGAAGGTAGACG	hcpR- TCCAGCCAGCGCTGCTTTCTG	448	This study
	tagF	PANA_2368	tagFF- AGTGGTCTAACTGGTTTCAGG	tagFR- TAAGTTTCCACTGTGGACATG	533	This study
	tssK	PANA_2371	tssKF- AGCAGGCAGAAAACTTTCTGC	tssKR- ATTCTGACTGACTGCGAATGG	1278	This study
	PA T6SS-2 primers
	tssA*	PANA_4130	tssA1F- TCAGGTGCATTTCCAGTTGAG	tssA1R- CCTGATGTGAACTGGCTCTATG	1234	This study
	tssE	PANA_4131	lysF – ACAGACGGGTTAAGGTATCAAG	lysR- CAATTTCTCCGGTGGTCTGAGC	407	This study
	tssJ	PANA_4132	tssJF- CAGATAATGACTCCCGGCTTC	tssJR- TGACTAAATCTGCACGCTGGC	503	This study
	tssA *	PANA_4137	tssA2F- ACTGTCGAGCTCTTCCAACAG	tssA2R- ATGAGCACTCTACAGAATCTG	1407	This study
	OmpA-like	PANA_4147	ompF- ATCTGACAGGCATTCGCCTGAG	ompF- TGATTCTGAATTGTCAGATCGG	1165	This study
	tssK	PANA_4149	tssKF- TCAAGTTCAGGCTCACCGAGC	tssKR- TCCAGCAACAGGTCGCGTATG	1260	This study
	Plasmid specific primers
	parA	PANA_4187	parAF- ATGGCTAACGATGATAGTCAGG	parAR-TCACTGCTACCTACATAGGTTG	1118	This study
	PA T6SS-2 flanking primers
	pebP	PANA_4129	pebF- TAGCGCCAGATTGCCGGTAGC		31829	This study
	clcA	PANA_4151	clcR- GTATCATCTTGAAGCGGCAAC
	PA T6SS-3 primers
	pknA	PANA_1650	c1aF-CTAATTGGTGGGATTAATCAGC	c1aR- TGGCAACCTGTCCGACGAAACC	805	This study
	pppA	PANA_1652	c1cF- CTGAGTCAGCCAGCGTGTAGAG	c1cR- CAGGATCGAACCGGTGTGATAC	700	This study
	tagH	PANA_1653	c1bF- GGAGTCTTTATACTGATTGAC	c1bR- TGAAGCGTGGCGTGCAGGTGC	878	This study
	dotU	PANA_1656	c1dF- CTCAGTGTTTCAGGTGCGGCG	c1dR- CTGGATTTACGCCAGCGGCTC	437	This study
	PA-T6SS = Pantoea ananatis type VI secretion system. PA-T6SS-3 primers were used for colony hybridization and DNA dot blot experiments. The ompA-like gene belongs to COG2885/ COG1360 and is different from tssL/ompA/dotU which belongs to COG 3455. * indicates the two tssA homologs found in T6SS-3. The parA gene encodes the plasmid partition protein.
