# Supplementary material for: Comparative genomics of type VI secretion systems in strains of Pantoea ananatis from different environments
Source: BMC Genomics. 2014 Feb 26;15:163. doi: 10.1186/1471-2164-15-163 (PMC3942780; doi:10.1186/1471-2164-15-163)
Supplement: Additional file 3: Table S3 — Strains of Pantoea ananatis tested for the presence of T6SS gene clusters. This file contains the list of all strains of Pantoea ananatis screened for the presence or absence type VI secretion system gene homologs. The file also contains information on the host of isolation and country from which the different strains of P. ananatis were isolated from. [file 1471-2164-15-163-S3.xls]

## Sheet: Strains of P. ananatis
	Additional file 3.
	Table S3. Strains of Pantoea ananatis screened for the presence or absence of the type VI secretion system
	Strains	Local reference numbers	Source	Location	Isolator (date of isolation) or reference
	Mmir 9	BCC0053	Mirridae sp. (insect)	Mtunzini (Mondi), RSA	Roux
	Mmir 2	BCC0054	Mirridae sp. (insect)	Mtunzini (Mondi), RSA	Roux
	AJ13355*	BCC1049	Soil	Japan	66
	LMG 5342*	BCC0192	Human (clinical isolate)	USA	Brenner
	LMG 5256	BCC0157	White mutant (source unknown)	N/A	Thiry (1983)
	LMG 2807	BCC0155	Cattleya sp.(orchids)	Brazil	Robbs (1965)
	LMG 2628	BCC0644	Musa sp. (banana)	Marburg, Germany	Mannheim (1981)
	ICMP 10132	BCC0601	Saccharum officinarum (sugarcane)	Brazil	Almeida (1991)
	Yomogi-101	N/A	Artemisia sp.(mugwort, wormwood)	Shizuoka, Japan	Kobayashi (1997)
	SUPP2582 (MA-1)	N/A	Cucumis melo (honeydew melon)	Kochi, Japan	67
	SUPP1128	N/A	Cucumis melo (honeydew melon)	Shizuoka, Japan	Makino (1986)
	SUPP1791	N/A	Cucumis melo (honeydew melon)	Kochi, Japan	67
	ATCC 35400	BCC0151	Cucumis melo (honeydew melon)	USA	Wells (1981)
	LMG 2678	BCC0195	Puccinia graminis (wheat)	Zimbabwe	Hayward (1961)
	LMG 2675	BCC0149	Puccinia graminis (wheat)	Hungary	Klement (1957)
	DAR76142	BCC0371	Oryza sativa (rice)	Leeton, NSW, Australia	DAAR (2004)
	RAMI7971	BCC0376	Oryza sativa (rice)	Australia	N/A (2004)
	DAR76144	BCC0373	Oryza sativa (rice)	Leeton, NSW, Australia	DAAR (2004)
	DAR76143	BCC0372	Oryza sativa (rice)	Yanco, NSW, Australia	DAAR (2004)
	SUPP 2113	N/A	Oryza sativa (rice)	Ehime, Japan	Takikawa (2004)
	SUPP2219 (CTB1135)	BCC0147	Oryza sativa (rice)	Tottori, Japan	67
	LMG 2101	BCC0158	Oryza sativa (rice)	India	Fujii, Urano (2001)
	BD 442*	BCC0635	Zea mays (maize)	RSA	Goszczynska (2004)
	BD 602	BCC0641	Zea mays (maize)	RSA	Goszczynska (2004)
	BD 622	BCC0640	Zea mays (maize)	RSA	Goszczynska (2004)
	BD 588	BCC0639	Zea mays (maize)	RSA	Goszczynska (2004)
	BD 647	BCC0643	Zea mays (maize)	RSA	Goszczynska (2004)
	BD 640	BCC0642	Zea mays (maize)	RSA	Goszczynska (2004)
	BD 336	BCC0630	Allium cepa (onion)	RSA	Goszczynska (2004)
	BD 310	BCC0628	Allium cepa (onion)	RSA	Goszczynska (2004)
	N/A	BCC0156	Allium cepa (onion)	RSA	Coutinho
	PA-4*	BCC0633	Allium cepa (onion)	RSA	Goszczynska (2004)
	BD 301	BCC0626	Allium cepa (onion)	RSA	Goszczynska (2004)
	BD 315	BCC0416	Allium cepa (onion)	N/A	Goszczynska
	LMG 20103*	BCC0127	Eucalyptus grandis x Eucalyptus nitens	RSA	Coutinho (1998)
	N/A	BCC0112	Eucalyptus sp.(Coniothyrium)	RSA	Len van Zyl
	Uruguay 37	BCC0381	Eucalyptus sp.	Uruguay	Wingfield (2004)
	Uruguay 40	BCC0382	Eucalyptus sp.	Uruguay	Wingfield (2004)
	LMG 20104	BCC0091	Eucalyptus grandis Clone A	KwaZulu/Natal, RSA	Coutinho (1998)
	LMG 20105	BCC0084	Eucalyptus grandis x Eucalyptus nitens	KwaZulu/Natal, RSA	Coutinho (1998)
	LMG 2665T*	BCC0132	Ananas comosus (pineapple)	Brazil	Robbs (1965)
	LMG 2664	BCC0154	Ananas comosus (pineapple)	Hawaii	Spiegelberg (1958)
	LMG 2669	BCC0142	Ananas comosus (pineapple)	Hawaii	Spiegelberg (1958)
	LMG 2668	BCC0181	Ananas comosus (pineapple)	Hawaii	Spiegelberg (1958)
	LMG 2666	BCC0128	Ananas comosus (pineapple)	Hawaii	Spiegelberg (1957)
	LMG 2667	BCC0143	Ananas comosus (pineapple)	Hawaii	Spiegelberg (1958)
	ATCC 14028T	BCC0433	Salmonella typhimurium	N/A	N/A
	* = Genome sequence available. N/A = data not available. Salmonella typhimurium (ATCC 14028T) was used as a negative control for PCR . BCC = Bacterial Culture Collection , Department of Microbiology and Plant Pathology, University of Pretoria , Republic of South Africa (RSA). NSW = North South Wales; USA = United States of America.
