# Supplementary material for: Comparative genomics of type VI secretion systems in strains of Pantoea ananatis from different environments
Source: BMC Genomics. 2014 Feb 26;15:163. doi: 10.1186/1471-2164-15-163 (PMC3942780; doi:10.1186/1471-2164-15-163)
Supplement: Additional file 4: Table S4 — Distribution of type VI secretion system gene clusters in 46 strains of Pantoea ananatis. This file contains results of the PCR screen, which clearly shows the distribution of type VI secretion system genes in all strains of Pantoea ananatis analysed in this study. [file 1471-2164-15-163-S4.xls]

## Sheet: PCR results
	Additional file 4
	Table S4: The distribution of type VI secretion gene clusters (T6SS) in 46 strains Pantoea ananatis
	Bacterial strains (host)	Location	T6SS-1 genes targeted during PCR				T6SS-2 genes targeted during PCR, including the flanking primers (pepF / chlR)								T6SS-3 genes targeted during PCR
			tssH	hcp	tagF	tssK	tssA1	tssE	tssJ	tssA2	ompA-like	tssK	pepF/chlR	parA	pkna	pppA	tagH	dotU
	Mmir 9 (Mirridae sp.)	Mtunzini (Mondi), RSA	+	+	+	+	-	-	-	-	-	-	+	+	+	+	+	+
	Mmir 2 (Mirridae sp.)	Mtunzini (Mondi), RSA	+	+	+	+	-	-	-	-	-	-	+	+	+	+	+	+
	AJ13322* (soil)	Japan	+	+	+	+	+	+	+	+	+	+	-	+	+	+	+	+
	LMG 5342*(clinical isolate)	USA	+	+	+	+	-	-	-	-	-	-	+	+	+	+	+	+
	LMG 5256 (N/A)	N/A	+	+	+	+	+	+	-	+	+	+	-	+	+	+	+	+
	LMG 2807 (Cattleya sp.)	Brazil	+	+	+	+	-	-	-	-	-	-	+	+	+	+	+	+
	LMG 2628 (Musa sp.)	Marburg, Germany	+	+	+	+	-	-	-	-	-	-	+	+	+	+	+	+
	ICMP 10132 (Saccharum officinarum)	Brazil	+	+	+	+	-	-	-	-	-	-	+	+	+	+	+	+
	Yomogi-101 (Artemisia sp)	Shizuoka, Japan	+	+	+	+	+	+	+	+	+	+	-	+	+	+	+	+
	SUPP2582 (Cucumis melo)	Kochi, Japan	+	+	+	+	-	-	-	-	-	-	+	+	+	+	+	+
	SUPP1128 (Cucumis melo)	Shizuoka, Japan	+	+	+	+	-	-	-	-	-	-	+	+	+	+	+	+
	SUPP1791 (Cucumis melo)	Kochi, Japan	+	+	+	+	-	-	-	-	-	-	+	+	+	+	+	+
	ATCC 35400 (Cucumis melo)	USA	+	+	+	+	-	-	-	-	-	-	+	+	+	+	+	+
	LMG 2678 (Puccinia graminis)	Zimbabwe	+	+	+	+	-	-	-	-	-	-	+	+	+	+	+	+
	LMG 2675 (Puccinia graminis)	Hungary	+	+	+	+	-	-	-	-	-	-	+	+	+	+	+	+
	DAR76142 (Oryza sativa)	Leeton, NSW, Australia	+	+	+	+	-	-	-	-	-	-	+	+	+	+	+	+
	RAMI7971 (Oryza sativa)	Australia	+	+	+	+	-	-	-	-	-	-	+	+	+	+	+	+
	DAR76144 (Oryza sativa)	Leeton, NSW, Australia	+	+	+	+	-	-	-	-	-	-	+	+	+	+	+	+
	DAR76143 (Oryza sativa)	Yanco, NSW, Australia	+	+	+	+	-	-	-	-	-	-	+	+	+	+	+	+
	SUPP 2113 (Oryza sativa)	Ehime, Japan	+	+	+	+	-	-	-	-	-	-	+	+	+	+	+	+
	SUPP2219 (Oryza sativa)	Tottori, Japan	+	+	+	+	-	-	-	-	-	-	+	+	+	+	+	+
	LMG 2101 (Oryza sativa)	India	+	+	+	+	-	-	-	-	-	-	+	+	+	+	+	+
	BD 442* (Zea mays)	RSA	+	+	+	+	-	-	-	-	-	-	+	+	+	+	+	+
	BD 602 (Zea mays)	RSA	+	+	+	+	+	+	+	+	-	+	-	+	+	+	+	+
	BD 622 (Zea mays)	RSA	+	+	+	+	+	+	-	+	-	-	-	+	+	+	+	+
	BD 588 (Zea mays)	RSA	+	+	+	+	-	-	-	-	-	-	+	+	+	+	+	+
	BD 647 (Zea mays)	RSA	+	+	+	+	+	+	+	+	+	+	-	+	+	+	+	+
	BD 640 (Zea mays)	RSA	+	+	+	+	-	-	-	-	-	-	+	+	+	+	+	+
	BD 336 (Allium cepa)	RSA	+	+	+	+	-	-	-	-	-	-	-	-	+	+	+	+
	BD 310 (Allium cepa)	RSA	+	+	+	+	-	-	-	-	-	-	+	+	+	+	+	+
	BCC0156 (Allium cepa)	RSA	+	+	+	+	-	-	-	-	-	-	-	-	+	+	+	+
	PA-4 *(Allium cepa)	RSA	+	+	+	+	+	+	+	+	+	+	-	+	+	+	+	+
	BD 301 (Allium cepa)	RSA	+	+	+	+	+	+	+	+	+	-	-	+	+	+	+	+
	BD 315 (Allium cepa)	N/A	+	+	+	+	+	+	-	+	+	+	-	+	+	+	+	+
	LMG 20103*(Eucalyptus grandis)	RSA	+	+	+	+	+	+	+	+	+	+	-	+	+	+	+	+
	BCC0112(Eucalyptus sp.) [Coniothyrium]	RSA	+	+	+	+	+	+	+	+	-	+	-	+	+	+	+	+
	Uruguay 37 (Eucalyptus sp.)	Uruguay	+	+	+	+	-	-	-	-	-	-	+	+	+	+	+	+
	Uruguay 40 (Eucalyptus sp.)	Uruguay	+	+	+	+	-	-	-	-	-	-	+	+	+	+	+	+
	LMG 20104 (Eucalyptus grandis)	KwaZulu/Natal, RSA	+	+	+	+	+	+	+	+	+	+	-	+	+	+	+	+
	LMG 20105 (Eucalyptus grandis)	KwaZulu/Natal, RSA	+	+	+	+	-	-	-	-	-	-	+	+	+	+	+	+
	LMG 2665T *(Ananas comosus)	Brazil	+	+	+	+	-	-	-	-	-	-	+	+	+	+	+	+
	LMG 2664 (Ananas comosus)	Hawaii	+	+	+	+	+	+	-	+	+	+	-	+	+	+	+	+
	LMG 2669 (Ananas comosus)	Hawaii	+	+	+	+	+	+	-	+	+	+	-	+	+	+	+	+
	LMG 2668 (Ananas comosus)	Hawaii	+	+	+	+	+	+	-	-	-	+	-	+	+	+	+	+
	LMG 2666 (Ananas comosus)	Hawaii	+	+	+	+	-	-	-	-	-	-	+	+	+	+	+	+
	LMG 2667 (Ananas comosus)	Hawaii	+	+	+	+	-	-	-	-	-	-	+	+	+	+	+	+
	ATCC 14028T (Salmonella sp. PCR control)	N/A	-	-	-	-	-	-	-	-	-	-	-	-	-	-	-	-
	PCR amplifications were done using primers targeting 4 to 6 different genes in Pantoea ananatis T6SS-1, T6SS-2 and T6SS-3. (+) = gene present and (-) = gene absent.
	Asteriks (*) after a strain name indicates sequenced strains of P. ananatis. The flanking primers (pepF/chlR) produced an amplicon of ~ 1182bp only when the cluster was missing.
	The parA gene is found on the LPP-1 megaplasmid in all sequenced strains of P. ananatis and encodes the plasmid partition ParA protein. PCR using parA gene specific primers, we
	showed that the absence of PA T6SS-2 was not due to loss of the megaplasmid. Homologs of T6SS-2 genes were found in strains of P. ananatis shaded in blue.
	RSA = Republic of South Africa, NSW= New South Wales, USA = United States of America, N/A = not applicable/data not available.
