# Supplementary material for: Comparative genomics of type VI secretion systems in strains of Pantoea ananatis from different environments
Source: BMC Genomics. 2014 Feb 26;15:163. doi: 10.1186/1471-2164-15-163 (PMC3942780; doi:10.1186/1471-2164-15-163)
Supplement: Additional file 6: Table S5-Table S12 — Gene content of type VI secretion system 1 (T6SS-1) found in all sequenced strains of Pantoea ananatis. This file contains all genes found within the contiguous region representing type VI secretion system 1 (PA T6SS-1) in all eight sequenced strains of Pantoea ananatis analysed in this study. For each strain of P. ananatis, the genes found in T6SS-1 are shown, including the product sizes, cluster of orthologous groups of proteins (COG) classification, conserved domain, subcellular localization, and the gene locus tags. [file 1471-2164-15-163-S6.xls]

## Sheet: Sheet1
Additional file 6:
Excel sheets contain description of all genes found in type VI secretion system gene cluster 1 in sequenced strains of Pantoea ananatis

## Sheet: LMG20103 T6SS-1
	Table S5: Gene content of type VI secretion system cluster 1 (T6SS-1) found in Pantoea ananatis strain LMG 20103
	T6SS genes	Homologues	CD-Search	COGnitor	Amino acids	SignalP cleavage site	TMHMM	PSORTb	Locus_tag	Comments
	-	rhsD	PAAR/RHS	COG3209	1367	-	2	inner membrane	PANA_2348	-
	-	-	DUF1795	-	146	-	-	-	PANA_2349	-
	-	-	-	-	255	-	-	-	PANA_2350	-
	-	-	-	-	176	-	-	extracellular	PANA_2351	-
	tssI	vgrG	VI_Rhs_Vgr	COG3501	854	-	-	cytoplasmic	PANA_2352	Effector/structure: homologous to phage base spike (piercing structure of the T6SS)
	tagE	pknA/ppkA	PKc_like	COG0515	487	-	1	inner membrane	PANA_2353	Serine/threonine kinase (post-translational regulation)
	tssH	clpV ,vasG	P-loop_NTPase	COG0542	869	-	-	cytoplasmic	PANA_2354	Putative roles include ATP binding and hydrolysis /effector chaperon/recycling tssB/C
	tssG	impH ,vasB	DUF1305	COG3520	349	-	-	-	PANA_2355	-
	tssF	impG ,vasA	DUF879	COG3519	625	-	-	-	PANA_2356	-
	tssE	impF	GPW_gp25	COG3518	191	-	-	-	PANA_2357	Essential baseplate protein homolous to T4 bacteriophage gp25 base wedge protein
	tagJ	impE	ImpE	COG4455	275	-	-	-	PANA_2358	-
	-	-	-	-	337	19/20	-	periplasmic	PANA_2359	-
	tagG	pppA	PP2Cc	COG0631	263	-	-	-	PANA_2360	Serine/threonine phosphates (associated with post-translational regulation of the T6SS)
	tagH	FHA	FHA	COG3456	631	-	-	cytoplasmic	PANA_2361	FHA-domain containing protein associated with post-translational regulation of the T6SS
	-	-	DUF1311	-	133	22/23	-	-	PANA_2362	-
	-	-	PG_binding_1	COG3409	291	-	-	cytoplasmic	PANA_2363	Uncharacterise protein containing a peptidoglycan binding domain
	tssD	hcp	DUF796	COG3157	160	-	-	extracellular	PANA_2364	Effector/Structure: homologous to phage tail tube
	tssC	impC, vipB	DUF877	COG3517	499	-	-	cytoplasmic	PANA_2365	Homolous to phage tail sheath proteins
	tssB	impB,vipA	DUF770	COG3516	176	-	-	cytoplasmic	PANA_2366	Homolous to phage tail sheath proteins
	tssA	impA	ImpA-rel_N	COG3515	340	-	-	cytoplasmic	PANA_2367	-
	tagF	impM	DUF2094	COG3913	237	-	-	periplasmic	PANA_2368	-
	tssM	vasK , icmF	IcmF-related	COG3523	1208	-	3	inner membrane	PANA_2369	T4bSS-like protein, associated with anchoring T6SS to cell wall
	tssL	ompA/dotU	OmpA_C-like	COG3455	412	-	1	inner membrane	PANA_2370	T4bSS-like protein, associated with anchoring T6SS to cell wall
	tssK	impJ ,vasE	DUF876	COG3522	448	-	-	cytoplasmic	PANA_2371	-
	tssJ	vasD ,lip	T6SS-SciN	COG3521	167	-	-	-	PANA_2372	Outer membrane protein, can be associate with anchoing T6SS to cell wall
	-	-	-	-	195	20/21	-	periplasmic	PANA_2373	-
	-	matE	MatE	COG0534	479	-	11	inner membrane	PANA_2374	Na+-driven multidrug efflux pump
	The contigous region representing T6SS-1 was identified from the published genome sequence and used for ab initio gene predictions as detailed in Materials and Methods.
	T6SS-1 is flanked by rhsD and matE genes which are not T6SS genes. We use the T6SS gene nomenclature proposed by Shalom et al. (2007).
	tss(type VI secretion gene) represents conserved T6SS genes while tag(type VI associated gene) represents accessory T6SS genes found in the T6SS gene clusters of few bacteria.
	Genes represented by a dash (-) either encode hypothetical proteins with no conserved domains, domains of unknown function or have not been functionally characterised.

## Sheet: PA-13 T6SS-1
	Table S6: Gene content of type VI secretion system cluster 1 (T6SS-1) found in Pantoea ananatis strain PA-13
	T6SS genes	Homologues	CD-Search	COGnitor	Amino acids	SignalP cleavage site	TMHMM	PSORTb	Locus_tag	Comments
	-	ISBp1‡	-	COG2801	118	-	-	cytoplasmic	PAGR_g1694	putative transposase B (pseudo gene truncated)
	-	ISBp1‡	-	COG2802	100	-	-	-	PAGR_g1693	putative transposase B (pseudo gene truncated)
	-	-	-	-	95	-	-	-	PAGR_g1691	-
	-	-	-	-	161	-	-	cytoplasmic	PAGR_g1690	-
	-	rhsD	PAAR/RHS	COG3209	1462	-	2	cytoplamic membrane	PAGR_g1689	-
	-	-	DUF1795	-	146	-	-	-	PAGR_g1688	-
	-	-	-	-	266	-	-	-	PAGR_g1687	-
	-	-	DUF 1311	-	210	-	-	-	PAGR_g1686	-
	-	-	-	-	126	18/19	-	-	PAGR_g1685	-
	tssI	vgrG	VI_Rhs_Vgr	COG3501	829	-	-	cytoplasmic	PAGR_g1684	Effector/structure: homologous to phage base spike (piercing structure)
	-	-	DUF 4150/PAAR_motif	-	130	-	-	-	PAGR_g1683	hypothetical protein
	-	-	DUF3540	-	201	-	-	-	PAGR_g1682	-
	-	-	pentapeptide_4	COG1357	356	-	-	-	PAGR_g1681	Uncharacterised gene associated the T6SS of some bacteria
	-	-	pentapeptide_4	COG1357	846	-	-	extracellular	PAGR_g1680	Uncharacterised gene associated the T6SS of some bacteria
	-	-	-	-	128	-	1	-	PAGR_g1679	-
	-	-	-	-	124	-	1	-	PAGR_g1678	-
	-	-	-	-	126	-	1	inner membrane	PAGR_g1677	-
	tssI	vgrG	VI_Rhs_Vgr	COG3501	747	-	-	cytoplasmic	PAGR_g1676	Effector/structure: homologous to phage base spike (forms the piercing structure )
	tagE	pknA/ppkA	PKc_like	COG0515	487	-	1	inner membrane	PAGR_g1675	Putative roles include ATP binding and hydrolysis /effector chaperon/recycling tssB/C
	tssH	clpV ,vasG	P-loop_NTPase (AAA+ ATPase)	COG0542	869	-	-	cytoplasmic	PAGR_g1674	ATPase /effector chaperon/recycling tssB/C
	tssG	impH ,vasB	DUF1305	COG3520	349	-	-	-	PAGR_g1673	-
	tssF	impG ,vasA	DUF879	COG3519	625	-	-	-	PAGR_g1672	-
	tssE	impF	GPW_gp25	COG3518	191	-	-	-	PAGR_g1671	Essential baseplate protein homolous to phage Gp25 base wedge protein
	tagJ	impE	ImpE	COG4455	275	-	-	-	PAGR_g1670	-
	-	-	-	-	332	19/20	-	periplasmic	PAGR_g1669	-
	tagG	pppA	PP2Cc	COG0631	263	-	-	-	PAGR_g1668	Serine/threonine phosphates (post-translational regulation)
	tagH	FHA	FHA	COG3456	631	-	-	cytoplasmic	PAGR_g1667	Forkhead-associated protein (post-translation regulation)
	-	-	DUF1311	-	271	24/25	-	periplasmic	PAGR_g1666	-
	-	-	PG_binding_1/phage_lysozyme	COG3409	276	-	-	-	PAGR_g1665	Glycoside hydrolase family 24 protein (PF00959)
	tssD	hcp	DUF796	COG3157	160	-	-	extracellualr	PAGR_g1664	Effector/Structure: homologous to phage tail tube
	tssC	impC, vipB	DUF877	COG3517	499	-	-	cytoplasmic	PAGR_g1663	Homolous to phage tail sheath proteins
	tssB	impB,vipA	DUF770	COG3516	176	-	-	cytoplasmic	PAGR_g1662	Homolous to phage tail sheath proteins
	tssA	impA	ImpA-rel_N	COG3515	340	-	-	cytoplasmic	PAGR_g1661	-
	tagF	impM	DUF2094	COG3913	237	-	-	periplasmic	PAGR_g1660	-
	tssM	vasK , icmF	IcmF-related	COG3523	1208	-	3	inner membrane	PAGR_g1659	T4bSS-like protein, associated with anchoring T6SS to cell wall
	tssL	ompA/dotU	OmpA_C-like	COG3455	412	-	1	inner membrane	PAGR_g1658	T4bSS-like protein, associated with anchoring T6SS to cell wall
	tssK	impJ ,vasE	DUF876	COG3522	448	-	-	cytoplasmic	PAGR_g1657	-
	tssJ	vasD ,lip	T6SS-SciN	COG3521	167	-	-	-	PAGR_g1656	Outer membrane protein, can be associate with anchoing T6SS to cell wall
	-	-	-	-	195	20/21	-	periplasmic	PAGR_g1655	-
	-	matE	MatE	COG0534	472	-	11	inner membrane	PAGR_g1654	Na+-driven multidrug efflux pump
	The contigous region representing T6SS-1 was identified from the published genome sequence and used for ab initio gene predictions as detailed in Materials and Methods.
	PAGR_g1692 (150 nucleotides) was annotated in the genome as a putative Rhs YD repeat-containing protein. We did not predict this gene during our gene prediction and as such was eliminated from all analysis.
	The genes (PAGR_g1694/PAGR_g1693) encoding transposase B gene flanking this cluster were designated as a pseudogenes in the genome sequence. We identified a stop codon is this region.
	Genes represented by a dash (-) either encode hypothetical proteins with no conserved domains, domains of unknown function or have not been functionally characterised.

## Sheet: LMG5342 T6SS-1
	Table S7: Gene content of type VI secretion system cluster 1 (T6SS-1) found in Pantoea ananatis strain LMG 5342
	T6SS genes	Homologues	CD-search	COGnitor	Amino acids	SignalP cleavage site	THMM	PSORTb	Locus_tag	Comments
	-	rhsD	PAAR/RHS/DUF4237	COG3209	1484	-	2	inner membrane	PANA5342_1754	-
	-	-	DUF1795	-	146	-	-	-	PANA5342_1753	-
	-	-	-	-	266	-	-	-	PANA5342_1752	-
	-	-	DUF1311	-	210	-	-	-	PANA5342_1751	-
	-	-	-	-	116	-	-	-	ORF1	genome coordinates (1862034…1862384), similar to PAGR_g1685 (BLASTP = 91%) of strain PA-13
	-	-	-	-	160	-	-	-	ORF2	genome coordinates (1861233…1861715), similar to PANA_2351 (BLASTP = 54%) of strain LMG 20103
	-	-	-	-	186	23/24	-	-	PANA5342_1750	-
	tssI	vgrG	VI_Rhs_Vgr	COG3501	903	-	-	-	PANA5342_1749	Effector/structure: homologous to phage base spike (piercing structure)
	-	-	DUF4150 /PAAR_motif	-	130	-	-	-	PANA5342_1748	-
	-	-	DUF3540	-	201	-	-	-	PANA5342_1747	-
	-	-	pentapeptide_4	COG1357	356	-	-	-	PANA5342_1746	Uncharacterised gene associated the T6SS of some bacteria
	-	-	DUF2169/pentapepdide_4	COG1357	846	-	-	extracellular	PANA5342_1745	Uncharacterised gene associated the T6SS of some bacteria
	-	-	-	-	99	-	-	-	ORF3	genome coordinates (1862034…1862384), similar to PAGR_g1679 (BLASTP = 99%) of strain PA-13
	-	-	-	-	115	-	-	-	ORF4	genome coordinates (1851470…1851817), similar to PAGR_g1678 (BLASTP = 97%) of strain PA-13
	-	-	-	-	126	-	1	inner membrane	ORF5	genome coordinates (1850861…1851241), similar to PAGR_g1677 (BLASTP = 98%) of strain PA-13
	-	-	-	-	125	-	1	-	ORF6	genome coordinates (1850379…1850756), similar to Pecwa_2444 (BLASTP = 48%) of Pectobacterium wasabiae WPP163
	tssI	vgrG	VI_Rhs_Vgr	COG3501	741	-	-	cytoplasmic	PANA5342_1744	Effector/structure: homologous to phage base spike (piercing structure)
	tagE	pknA/ppkA	Pkc_like	COG0515	487	-	1	inner membrane	PANA5342_1743	Serine/threonine kinase (post-translational regulation)
	tssH	clpV ,vasG	AAA+ ATPase	COG0542	869	-	-	cytoplasmic	PANA5342_1742	Putative roles include ATP binding and hydrolysis /effector chaperon/recycling tssB/C
	tssG	impH ,vasB	DUF1305	COG3520	349	-	-	-	PANA5342_1741	-
	tssF	impG ,vasA	DUF879	COG3519	625	-	-	-	PANA5342_1740	-
	tssE	impF	GPW_gp25	COG3518	191	-	-	-	PANA5342_1739	Essential baseplate protein homolous to T4 bacteriophage Gp25 base wedge protein
	tagJ	impE	ImpE	COG4455	275	-	-	-	PANA5342_1738	-
	-	-	-	-	337	19/20	-	periplasmic	PANA5342_1737	-
	tagG	pppA	PP2Cc	COG0631	263	-	-	-	PANA5342_1736	Serine/threonine phosphates (post-translational regulation)
	tagH	FHA	FHA	COG3456	631	-	-	cytoplasmic	PANA5342_1735	Forkhead-associated protein (post-translation regulation)
	-	-	DUF1311 #	-	133	22/23	-		PANA5342_1734	-
	-	-	-	-	183	18/19	-		PANA5342_1733	-
	-	-	DUF1311 #	-	286	-	1	-	PANA5342_1732	-
	-	-	-	-	183	19/20	-	-	ORF7	genome coordinates (1832633…1833184), similar to Pat9b_2513 (BLASTP = 69%) of Pantoea sp. At-9b
	-	-	PG_binding_1/DUF3380	-	285	-	-	-	PANA5342_1731	N-terminal peptidoglycan binding domain-containing protein (no COG detected)
	tssD	hcp	DUF796	COG3157	160	-	-	extracellular	PANA5342_1730	Effector/Structure: homologous to phage tail tube
	tssC	impC, vipB	DUF877	COG3517	499	-	-	cytoplasmic	PANA5342_1729	Homolous to T4 bacteriophage tail sheath proteins
	tssB	impB,vipA	DUF770	COG3516	176	-	-	cytoplasmic	PANA5342_1728	Homolous to T4 bacteriophage tail sheath proteins
	tssA	impA	Impa-rel_N	COG3515	340	-	-	cytoplasmic	PANA5342_1727	-
	tagF	impM	DUF2094	COG3913	237	-	-	periplasmic	PANA5342_1726	-
	tssM	vasK , icmF	IcmF-related/DUF1215	COG3523	1208	-	3	inner membrane	PANA5342_1725	T4bSS-like protein, associated with anchoring T6SS to cell wall
	tssL	ompA/dotU	OmpA_C-like	COG3455	412	-	1	inner membrane	PANA5342_1724	T4bSS-like protein, associated with anchoring T6SS to cell wall
	tssK	impJ ,vasE	DUF876	COG3522	448	-	-	cytoplasmic	PANA5342_1723	-
	tssJ	vasD ,lip	T6SS-SciN	COG3521	167	-	-	-	PANA5342_1722	Outer membrane protein, can be associate with anchoing T6SS to cell wall
	-	-	-	-	195	20/21	-	periplasmic	PANA5342_1721	-
	-	matE	MatE	COG0534	472	-	11	inner membrane	PANA5342_1720	Na+-driven multidrug efflux pump
	# = genes contain the same DUF1311 domain with low amino acid similarity 59/183(32%).
	ORF1-7 corresponds to intergenic regions not annotated as genes in the published genome sequence but showed strong homology to genes encoding hypothetical proteins
	annotated in other sequenced strains of P. ananatis.
	Genes represented by a dash (-) either encode hypothetical proteins with no conserved domains, domains of unknown function or have not been functionally characterised.

## Sheet: AJ13355 T6SS-1
	Table S8: Gene content of type VI secretion system cluster 1 (T6SS-1) found in Pantoea ananatis strain AJ13355
	T6SS genes	Homologues	CD-search	COGnitor	Amino acids	SignalP cleavage site	THMM	PSORTb	Locus_tag	Comments
	-	rhsD	PAAR/RHS/Rhs_ass	COG3209	1500	-	2	inner membrane	PAJ_1646	-
	-	-	DUF1795	-	146	-	-	-	ORF1	genome coordinates (1986371…1986811), similar to PAGR_g1688 of strain PA-13 (BLASTP=100%)
	-	-	-	-	266	-	-	-	PAJ_1647	-
	-	-	DUF1311	-	209	-	-	-	PAJ_1648	-
	-	-	-	-	126	18/19	-	-	ORF2	genome coordinates (1988679…1989059), similar to PAGR_g1685 of strain PA-13 (BLASTP=100%)
	tssI‡	vgrG	VI_Rhs_Vgr	COG3501	542	-	-	cytoplasmic	PAJ_1649	Genome sequence suggest that the gene is distrupted, probably non-functional TssI protein
	tssI‡	-	phage_GPD	COG3501	285	-	-	cytoplasmic	PAJ_1650	-
	-	-	PAAR or DUF4150	-	130	-	-	-	ORF3	genome coordinates (1991607…1991999), similar to PANA5342_1748 of strain LMG 5342 (BLASTP= 100%)
	-	-	DUF3540 (pfam12059)	-	201	-	-	-	PAJ_1651	-
	-	-	Pentapeptide_4	COG1357	356	-	-	-	PAJ_1652	Uncharacterised gene associated the T6SS of some bacteria
	-	-	DUF2169/pentapeptide repeat	COG1357	846	-	-	extracellular	PAJ_1653	Uncharacterised gene associated the T6SS of some bacteria
	-	-	-	-	99	-	-	-	ORF4	genome coordinates (1996600…1996899), similar to PAGR_g1679 of strain PA-13 (BLASTP=97%)
	-	-	-	-	115	-	-	-	ORF5	genome coordinates (1997077…1997424), similar to PAGR_g1678 of strain PA-13 (BLASTP=98%)
	-	-	-	-	126	-	1	inner membrane	ORF6	genome coordinates (1997653…1998033), similar to PAGR_g1677 of strain PA-13 (BLASTP=90%)
	-	-	-	-	125	-	1	-	ORF7	genome coordinates (1998138…1998515), similar to Pecwa_2444 of Pectobacterium wasabiae WPP163 (BLASTP=48%)
	tssI	vgrG	VI_Rhs_Vgr	COG3501	685	-	-	cytoplasmic	PAJ_1654	Effector/structure: homologous to phage base spike (piercing structure)
	tagE	pknA/ppkA	Pkc_like	COG0515	487	-	1	inner membrane	PAJ_1655	Serine/threonine kinase (post-translational regulation)
	tssH	clpV ,vasG	AAA+ ATPase	COG0542	869	-	-	cytoplasmic	PAJ_1656	Putative roles include ATP binding and hydrolysis /effector chaperon/recycling tssB/C
	tssG	impH ,vasB	DUF1305	COG3520	349	-	-	-	PAJ_1657	-
	tssF	impG ,vasA	DUF879	COG3519	625	-	-	-	PAJ_1658	-
	tssE	impF	GPW_gp25	COG3518	191	-	-	-	PAJ_1659	Essential baseplate protein homolous to T4 bacteriophage Gp25 base wedge protein
	tagJ	impE	ImpE	COG4455	275	-	-	-	PAJ_1660	-
	-	-	-	-	337	19/20	-	periplasmic	PAJ_1661	-
	tagG	pppA	PP2Cc	COG0631	263	-	-	-	PAJ_1662	Serine/threonine phosphates (post-translational regulation)
	tagH	FHA	FHA	COG3456	631	-	-	cytoplasmic	PAJ_1663	Forkhead-associated protein (post-translation regulation)
	-	-	DUF1311	-	133	-	-	-	ORF8	genome coordinates (2013585…2013986), similar to PANA_2362 of strain LMG 20103 (BLASTP=99%)
	-	-	PG_binding_1	COG3409	291	-	-	cytoplasmic	PAJ_1664	-
	tssD	hcp	DUF796	COG3157	160	-	-	extracellular	PAJ_1665	Effector/Structure: homologous to phage tail tube
	tssC	impC, vipB	DUF877	COG3517	499	-	-	cytoplasmic	PAJ_1666	Homolous to T4 bacteriophage tail sheath proteins
	tssB	impB,vipA	DUF770	COG3516	176	-	-	cytoplasmic	PAJ_1667	Homolous to T4 bacteriophage tail sheath proteins
	tssA	impA	Impa-rel_N	COG3515	340	-	-	cytoplasmic	PAJ_1668	-
	tagF	impM	DUF2094	COG3913	237	-	-	periplasmic	PAJ_1669	-
	tssM	vasK , icmF	IcmF-related/DUF1215	COG3523	1107	-	1	inner membrane	PAJ_1670	T4bSS-like protein, associated with anchoring T6SS to cell wall
	tssL	ompA/dotU	OmpA_C-like	COG3455	412	-	1	inner membrane	PAJ_1671	T4bSS-like protein, associated with anchoring T6SS to cell wall
	tssK	impJ ,vasE	DUF876	COG3522	448	-	-	cytoplasmic	PAJ_1672	-
	tssJ	vasD ,lip	T6SS-SciN	COG3521	167	-	-	-	PAJ_1673	Outer membrane protein, can be associate with anchoing T6SS to cell wall
	-	-	-	-	195	20/21	-	periplasmic	PAJ_1674	-
	-	matE	Na+-driven multidrug efflux pump	COG0534	431	-	10	inner membrane	PAJ_1675	Na+-driven multidrug efflux pump
	‡ = interrupted by a stop codon generating two genes representing the N-terminal and the C-terminal of full length tssI gene.
	ORF1-8 corresponds to intergenic regions not annotated as genes in the published genome sequence of stran AJ13355 but showed strong homology to genes encoding hypothetical proteins in other sequenced strains of Pantoea ananatis.
	Genes represented by a dash (-) either encode hypothetical proteins with no conserved domains, domains of unknown function or have not been functionally characterised.

## Sheet: PA-4 T6SS-1
	Table S9: Gene content of type VI secretion system cluster 1 (T6SS-1) found in Pantoea ananatis strain PA-4
	T6SS genes	Homologues	CDD search	COGnitor	Amino acids	SignalP cleavage site	TMHMM	Psortb	Locus_tag	% amino acid identity to sequenced P. ananatis strains	Comments
	-	rhsD	PAAR/RHS/RHS_ass	COG3209	1479	-	2	inner membrane	N455_00500	PAGR_g1689 (98)	-
	-	-	DUF1795	-	146	-	-	-	N455_00501	PANA5342_1753 (99)	-
	-	-	-	-	266	-	-	-	N455_00502	PAJ_1647 (99)	-
	-	-	DUF1311	-	247	23/24	-	-	N455_00503	PAJ_1648 (99)	-
	-	-	-	-	126	18/19	-	-	N455_00504	PAGR_g1685 (100)	-
	tssI*	vgrG	VI_Rhs_Vgr	COG3501	827	-	-	cytoplasmic	N455_00505	PAGR_g1684 (99)	Effector/structure: homologous to phage base spike (piercing structure)
	tagE*	pknA/ppkA	Pkc_like	COG0515	451	-	-	inner membrane	N455_00506	PAJ_1655 (92)	Serine/threonine kinase (post-translational regulation)
	tssH	clpV ,vasG	AAA+ ATPase	COG0542	869	-	-	cytoplasmic	N455_00507	PANA5342_1742 (100)	Putative roles include ATP binding and hydrolysis /effector chaperon/recycling tssB/C
	tssG	impH ,vasB	DUF1305	COG3520	349	-	-	-	N455_00508	PANA_2355 (100)	-
	tssF	impG ,vasA	DUF879	COG3519	625	-	-	-	N455_00509	PANA_2356 (100)	-
	tssE	impF	GPW_gp25	COG3518	191	-	-	-	N455_00510	PANA_2357 (100)	Essential baseplate protein homolous to T4 bacteriophage Gp25 base wedge protein
	tagJ	impE	ImpE	COG4455	275	-	-	-	N455_00511	PANA_2358 (99)	-
	-	-	-	-	337	19/20	-	periplasmic	N455_00512	PANA_2359 (99)	-
	tagG	pppA	PP2Cc	COG0631	263	-	-	-	N455_00513	PANA_2360 (100)	Serine/threonine phosphates (post-translational regulation)
	tagH	FHA	FHA	COG3456	631	-	-	cytoplasmic	N455_00514	PANA_2361 (99)	Forkhead-associated protein (post-translation regulation)
	-	-	DUF1311	-	133	-	-	-	N455_00515	PANA_2362 (99)	-
	-	-	PG_binding_1	COG3409	291	-	-	cytoplasmic	N455_00516	PANA_2363 (99)	-
	tssD	hcp	DUF796	COG3157	160	-	-	Extracellular	N455_00517	PANA_2364 (100)	Effector/Structure: homologous to phage tail tube
	tssC	impC, vipB	DUF877	COG3517	499	-	-	cytoplasmic	N455_00518	PANA_2365 (99)	Homolous to T4 bacteriophage tail sheath proteins
	tssB	impB,vipA	DUF770	COG3516	176	-	-	cytoplasmic	N455_00519	PANA_2366 (100)	Homolous to T4 bacteriophage tail sheath proteins
	tssA	impA	Impa-rel_N	COG3515	340	-	-	cytoplasmic	N455_00520	PANA_2367 (100)	-
	tagF	impM	DUF2094	COG3913	237	-	-	periplasmic	N455_00521	PANA_2368 (99)	-
	tssM	vasK , icmF	IcmF-related/DUF1215	COG3523	1208	-	3	inner membrane	N455_00522	PANA_2369 (99)	T4bSS-like protein, associated with anchoring T6SS to cell wall
	tssL	ompA/dotU	OmpA_C-like	COG3455	412	-	1	inner membrane	N455_00523	PANA_2370 (100)	T4bSS-like protein, associated with anchoring T6SS to cell wall
	tssK	impJ ,vasE	DUF876	COG3522	448	-	-	cytoplasmic	N455_00524	PANA_2371 (100)	-
	tssJ	vasD ,lip	T6SS-SciN	COG3521	167	-	-	-	N455_00525	PANA_2372 (100)	Outer membrane protein, can be associate with anchoing T6SS to cell wall
	-	-	-	-	195	20/21	-	periplasmic	N455_00526	PANA_2373 (99)	-
	-	matE	MatE	COG0534	479	-	11	inner membrane	N455_00527	PANA_2374 (99)	Na+-driven multidrug efflux pump
	Concatenated region representing PA-T6SS-1 was obtained from the draft genome of P. ananatis strain PA-4 and used for gene prediction as described in the Materials and Methods.
	Putative genes were given the provisional locus tags N455_00500 to N455_00527. BLASTP analysis were done and the percentage identity to homologs found in sequenced strains of P. ananatis recorded.
	* = the N and C-terminal of full length gene are found in two unassembled contigs.
	Genes represented by a dash (-) either encode hypothetical proteins with no conserved domains, domains of unknown function or have not been functionally characterised.

## Sheet: BD 442 T6SS-1
	Table S10: Gene content of type VI secretion system cluster 1 (T6SS-1) found in Pantoea ananatis strain BD 442
	T6SS genes	Homologues	CDD search	COGnitor	Amino acids	SignalP cleavage site	TMHMM	Psortb	Locus_tag	% amino acid identity to sequenced P. ananatis strains	Comments
	-	rhsD	-	COG3209	1461	-	2	-	N453_00200	PANA_2348 (97)	-
	-	-	DUF1795	-	146	-	-	-	N453_00201	PANA_2349 (99)	-
	-	-	-	-	255	-	-	-	N453_00202	PAGR_g1687 (98)	-
	-	-	-	-	176	-	-	-	N453_00203	PANA_2351(100)	-
	tssI*	vgrG	VI_Rhs_Vgr	COG3501	823	-	-	cytoplasmic	N453_00204	PANA_2352 (96)	Effector/structure: homologous to phage base spike (piercing structure)
	tagE	pknA/ppkA	Pkc_like	COG0515	488	-	1	inner membrane	N453_00205	PANA_2353 (100)	Serine/threonine kinase (post-translational regulation)
	tssH	clpV ,vasG	AAA+ ATPase	COG0542	869	-	-	cytoplasmic	N453_00206	PANA_2354 (99)	Putative roles include ATP binding and hydrolysis /effector chaperon/recycling tssB/C
	tssG	impH ,vasB	DUF1305	COG3520	350	-	-	-	N453_00207	PANA_2355 (100)	-
	tssF	impG ,vasA	DUF879	COG3519	626	-	-	-	N453_00208	PANA_2356 (100)	-
	tssE	impF	GPW_gp25	COG3518	191	-	-	-	N453_00209	PANA_2357 (100)	Essential baseplate protein homolous to T4 bacteriophage Gp25 base wedge protein
	tagJ	impE	ImpE	COG4455	275	-	-	-	N453_00210	PANA_2358 (99)	-
	-	-	-	-	282	19/20	-	-	N453_00211	PANA_2359 (81)*	-
	tagG	pppA	PP2Cc	COG0631	263	-	-	-	N453_00212	PANA_2360 (100)	Serine/threonine phosphates (associated with post-translational regulation of the T6SS)
	tagH	FHA	FHA	COG3456	631	-	-	cytoplasmic	N453_00213	PANA_2361 (99)	FHA-domain containing protein associated with post-translational regulation of the T6SS
	-	-	DUF1311	-	271	24/25	-	periplasmic	N453_00214	PAGR_g1666 (100)	-
	-	-	lysozyme_like	COG3409	276	-	-	-	N453_00215	PAGR_g1665 (100)	Uncharacterised protein associated with the T6SS gene clusters of some bacteria
	tssD	hcp	DUF796	COG3157	160	-	-	extracellular	N453_00216	PANA_2364 (100)	Effector protein and structural component of the T6 injectisome
	tssC	impC, vipB	DUF877	COG3517	499	-	-	cytoplasmic	N453_00217	PANA_2365 (100)	Homolous to T4 bacteriophage tail sheath proteins
	tssB	impB,vipA	DUF770	COG3516	176	-	-	cytoplasmic	N453_00218	PANA_2366 (100)	Homolous to T4 bacteriophage tail sheath proteins
	tssA	impA	Impa-rel_N	COG3515	340	-	-	cytoplasmic	N453_00219	PANA_2367 (100)	-
	tagF	impM	DUF2094	COG3913	237	-	-	periplasmic	N453_00220	PANA_2368 (100)	-
	tssM	vasK , icmF	IcmF-related	COG3523	1208	-	3	inner membrane	N453_00221	PANA_2369 (100)	T4bSS-like protein, associated with anchoring T6SS to cell wall
	tssL	ompA/dotU	OmpA_C-like	COG3455	412	-	1	inner membrane	N453_00222	PANA_2370 (100)	T4bSS-like protein, associated with anchoring T6SS to cell wall
	tssK	impJ ,vasE	DUF876	COG3522	448	-	-	cytoplasmic	N453_00223	PANA_2371 (100)	-
	tssJ	vasD ,lip	T6SS-SciN	COG3521	167	-	-	inner membrane	N453_00224	PANA_2372 (100)	Outer membrane protein, can be associate with anchoing T6SS to cell wall
	-	-	-	-	195	20/21	-	periplasmic	N453_00225	PANA_2373 (99)	-
	-	matE	MatE	COG0534	479	-	11	inner membrane	N453_00226	PANA_2374 (99)	Na+-driven multidrug efflux pump
	Concatenated region representing PA-T6SS-1 was obtained from the draft genome of P. ananatis strain BD 442 and used for gene prediction as described in the Materials and Methods.
	* = the N and C-terminal of full length gene are found in two unassembled contigs.
	Putative genes were given the provisional locus tags N453_00200 to N453_00226 . BLASTP analysis were done and the percentage identity to homologs found in sequenced strains of P. ananatis recorded.
	Genes represented by a dash (-) either encode hypothetical proteins with no conserved domains, domains of unknown function or have not been functionally characterised.

## Sheet: LMG 2665 T6SS-1
	Table S11: Gene content of type VI secretion system cluster 1 (T6SS-1) found in Pantoea ananatis strain LMG 2665T
	T6SS genes	Homologues	CD search	COGnitor	Amino acids	SignalP cleavage site	THMM	PSORTb	Locus_tag	% amino acid identity to sequenced P. ananatis strains	Comments
	-	rhsD	PAAR/RHS	COG3209	1455	-	-	inner membrane	N454_00601	PANA5342_1754 (99)	-
	-	-	DUF1795	-	146	-	-	-	N454_00602	PANA5342_1753 (99)	-
	-	-	-	-	282	25/26	-	-	N454_00603	PANA5342_1752 (92)	-
	-	-	DUF1311	-	209	-	-	-	N454_00604	PANA5342_1751 (93)	-
	-	-	-	-	116	-	-	-	N454_00605	PAGR_g1685 (88)	-
	-	-	-	-	160	-	-	-	N454_00606	PANA_2351 (54)	-
	-	-	-	-	186	23/24	1	-	N454_00607	PANA5342_1750 (100)	-
	tssI	vgrG	LYSOZYME_LIKE	COG3501	435	-	-	extracellular	N454_00608	PANA5342_1749 (100)	Effector/structure: homologous to phage base spike (piercing structure)
	-	-	DUF3592	-	125	-	1	-	N454_00609	Pecwa_2444 (46)	-
	-	-	-	-	93	-	-	-	N454_00610	PAGR_g1679 (59)	-
	-	-	-	-	125	-	1	-	N454_00611	PAGR_g1678 (59)	-
	-	vgrG	VI_Rhs_Vgr	COG3501	741	-	-	-	N454_00612	PANA_2352 (74/44)	Effector/structure: homologous to phage base spike(piercing structure
	tagE	pknA/ppkA	Pkc_like	COG0515	487	-	1	inner membrane	N454_00613	PANA_2353 (98)	Serine/threonine kinase (post-translational regulation)
	tssH*	clpV ,vasG	AAA+ ATPase	COG0542	824	-	-	cytoplasmic	N454_00614	PANA_2354(94)	Putative roles include ATP binding and hydrolysis /effector chaperon/recycling tssB/C
	tssG	impH ,vasB	DUF1305	COG3520	349	-	-	-	N454_00615	PANA_2355 (99)	-
	tssF	impG ,vasA	DUF879	COG3519	625	-	-	-	N454_00616	PANA_2356 (99)	-
	tssE	impF	GPW_gp25	COG3518	191	-	-	-	N454_00617	PANA_2357 (100)	Essential baseplate protein homolous to T4 bacteriophage Gp25 base wedge protein
	tagJ	impE	ImpE	COG4455	275	-	-	-	N454_00618	PANA_2358 (100)	-
	-	-	-	-	344	19/20	-	-	N454_00619	PANA_2359 (90)*	-
	tagG	pppA	PP2Cc	COG0631	263	-	-	-	N454_00620	PANA_2360 (100)	Serine/threonine phosphates (associated with post-translational regulation of the T6SS)
	tagH	FHA	FHA	COG3456	631	-	-	cytoplasmic	N454_00621	PANA_2361 (99)	FHA-domain containing protein associated with post-translational regulation of the T6SS
	-	-	DUF1311	COG3755	133	22/23	-	-	N454_00622	PANA5342_1734 (100)	no hit with LMG 20103 and other P. ananatis strians (either absent or not annotated)
	-	-	-	-	183	18/19	-	-	N454_00623	PANA5342_1733 (100)	no hit with LMG 20103 and other P. ananatis strians (either absent or not annotated)
	-	-	DUF1311	-	269	-	-	-	N454_00624	PANA5342_1732 (96)	-
	-	-	DUF1311	-	132	19/20	-	-	N454_00625	PANA_2362 (47)	-
	-	-	-	-	187	-	1	-	N454_00626	PANA5342_1733 (29)	-
	-	-	-	-	137	-	2	inner membrane	N454_00627	PanABDRAFT_2447 (42)	-
	-	-	-	-	306	-	-	-	N454_00628	Pat9b_2515 (73)	-
	tssD	hcp	DUF796	COG3157	160	-	-	extracellular	N454_00629	PANA_2364 (100)	Effector/Structure: homologous to phage tail tube
	tssC	impC, vipB	DUF877	COG3517	499	-	-	cytoplasmic	N454_00630	PANA_2365 (99)	Homolous to T4 bacteriophage tail sheath proteins
	tssB	impB,vipA	DUF770	COG3516	176	-	-	cytoplasmic	N454_00631	PANA_2366 (99)	Homolous to T4 bacteriophage tail sheath proteins
	tssA	impA	Impa-rel_N	COG3515	340	-	-	cytoplasmic	N454_00632	PANA_2367 (99)	-
	tagF	impM	DUF2094	COG3913	237	-	-	periplasmic	N454_00633	PANA_2368 (100)	-
	tssM	vasK , icmF	IcmF-related	COG3523	1208	-	3	inner membrane	N454_00634	PANA_2369 (99)	T4bSS-like protein, associated with anchoring T6SS to cell wall
	tssL	ompA/dotU	OmpA_C-like	COG3455	412	-	1	inner membrane	N454_00635	PANA_2370 (100)	T4bSS-like protein, associated with anchoring T6SS to cell wall
	tssK	impJ ,vasE	DUF876	COG3522	448	-	-	cytoplasmic	N454_00636	PANA_2371 (100)	-
	tssJ	vasD ,lip	T6SS-SciN	COG3521	167	-	-	inner membrane	N454_00637	PANA_2372 (100)	Outer membrane protein, can be associate with anchoing T6SS to cell wall
	-	-	-	-	195	20/21	-	periplasmic	N454_00638	PANA_2373 (99)	-
	-	matE	MatE	COG0534	497	-	11	inner membrane	N454_00639	PANA_2374 (100)	Na+-driven multidrug efflux pump
	Concatenated region representing PA-T6SS-1 was obtained from the draft genome of P. ananatis strain LMG 2665T and used for gene prediction as described in the Materials and Methods.
	* = the N and C-terminal of full length gene are found in two unassembled contigs.
	Putative genes were given the provisional locus tags N454_00601 to N454_00639. BLASTP analysis were done and the percentage identity to homologs found in sequenced strains of P. ananatis recorded.
	Genes represented by a dash (-) either encode hypothetical proteins with no conserved domains, domains of unknown function or have not been functionally characterised.

## Sheet: B1-9 T6SS-1
	Table S12: Gene content of type VI secretion system cluster 1 (T6SS-1) found in Pantoea ananatis strain B1-9
	T6SS genes	Homologues	CD search	COGnitor	Amino acids	SignalP cleavage site	THMM	PSORTb	Locus_tag	% amino acid identity to sequenced P. ananatis strains	Comments
	-	rhsD	-	-	1485		2	inner membrane	B1-9 C2(1)	PANA5342_1754(99)	-
	-	-	DUF1795	-	150	-	-	-	B1-9 C2(2)	PANA5342_1753 (99)	-
	-	-	-	-	300	-	1	unknown	B1-9 C2(3)	PANA5342_1753(99)	-
	-	-	DUF1311	-	271	-	-	-	B1-9 C2(4)	PANA5342_1751(97)	-
	-	-	-	-	129	21/22	-	unknown	B1-9 C2(5)	PAGR_g1685 (100)	-
	tssI	vgrG	VI_Rhs_Vgr	COG3501	574	-	-	cytoplasmic	B1-9 C2(6)	PAJ_1649(99)	Effector protein and structural protein which forms the piercing structure of the T6SS
	tagE	pknA/ppkA	Pkc_like	COG0515	508	-	1	inner membrane	B1-9 C2(7)	PANA_2353(98)	Serine/threonine kinase (post-translational regulation)
	tssH	clpV ,vasG	AAA+ ATPase	COG0542	892	-	-	cytoplasmic	B1-9 C2(8)	PANA_2354(100)	Putative roles include ATP binding and hydrolysis /effector chaperon/recycling tssB/C
	tssG	impH ,vasB	DUF1305	COG3520	377	-	-	-	B1-9 C2(9)	PAGR_g1673(100)	-
	tssF	impG ,vasA	DUF879	COG3519	632	-	-	-	B1-9 C2(10)	PAGR_g1673(100)	-
	tssE	impF	GPW_gp25	COG3518	204	-	-	-	B1-9 C2(11)	PANA_2357(100)	Essential baseplate protein homolous to T4 bacteriophage Gp25 base wedge protein
	tagJ	impE	ImpE	COG4455	275	-	-	-	B1-9 C2(12)	PANA_2357(99)	-
	-	-	-	-	364	19/20	-	periplasmic	B1-9 C2(13)	PANA_2359(99)	-
	tagG	pppA	PP2Cc	COG0631	264	-	-	-	B1-9 C2(14)	PANA_2360(100)	Serine/threonine phosphates (post-translational regulation)
	tagH	FHA	FHA	COG3456	636	-	-	cytoplasmic	B1-9 C2(15)	PAJ_1663(100)	FHA-domain containing protein (post-translational regulation)
	-	-	DUF1311	-	137	-	-	-	B1-9 C2(16)	PANA_2362(99)	-
	-	-	PG_binding_1	-	291	-	-	cytoplasmic	B1-9 C2(17)	PANA_2363(99)	Peptidoglycan binding domain-containing protein
	tssD	hcp	DUF796	-	165	-	-	extracellular	B1-9 C2(18)	PANA_2364(100)	Effector protein and structural component of the T6SS injectisome
	tssC	impC, vipB	DUF877	COG3517	503	-	-	cytoplasmic	B1-9 C2(19)	PANA_2365(100)	Homolous to T4 bacteriophage tail sheath proteins
	tssB	impB,vipA	DUF770	COG3516	201	-	-	cytoplasmic	B1-9 C2(20)	PANA_2366(99)	Homolous to T4 bacteriophage tail sheath proteins
	tssA	impA	Impa-rel_N	COG3515	373	-	-	cytoplasmic	B1-9 C2(21)	PANA_2367(100)	-
	tagF	impM	DUF2094	COG3913	245	-	-	periplasmic	B1-9 C2(22)	PANA_2368(100	-
	tssM	vasK , icmF	IcmF-related	COG3523	1209	-	3	inner membrane	B1-9 C2(23)	PANA_2369(99)	T4bSS-like protein, associated with anchoring T6SS to cell wall
	tssL	ompA/dotU	OmpA_C-like	COG3455	415	-	1	inner membrane	B1-9 C2(24)	PANA_2370(100)	T4bSS-like protein, associated with anchoring T6SS to cell wall
	tssK	impJ ,vasE	DUF876	COG3522	453	-	-	cytoplasmic	B1-9 C2(25)	PANA_2371(100)	-
	tssJ	vasD ,lip	T6SS-SciN	COG3521	176	-	-	-	B1-9 C2(26)	PANA_2372(100)	Outer membrane protein, can be associate with anchoing T6SS to cell wall
	-	-	-	-	246	20/21	-	periplasmic	B1-9 C2(27)	PANA_2373(99)	-
	-	matE	MatE	COG0534	491	-	11	inner membrane	B1-9 C2(28)	PANA_2374(99)	Na+-driven multidrug efflux pump
	We use the T6SS gene nomenclature proposed by Shalom et al. (2007).
	Concatenated region representing PA-T6SS-1 was obtained from the draft genome of P. ananatis strain B1-9 and used for gene prediction as described in the Materials and Methods.
	Genes represented by a dash (-) either encode hypothetical proteins with no conserved domains, domains of unknown function or have not been functionally characterised.
	Putative genes were given the provisional locus tags B1-9 C2(1 to 28). BLASTP analysis were done and the percentage identity to homologs found in sequenced strains of P. ananatis recorded.
