# Supplementary material for: Comparative genomics of type VI secretion systems in strains of Pantoea ananatis from different environments
Source: BMC Genomics. 2014 Feb 26;15:163. doi: 10.1186/1471-2164-15-163 (PMC3942780; doi:10.1186/1471-2164-15-163)
Supplement: Additional file 7: Table S13-Table S15 — Gene content of type VI secretion system 2 (T6SS-2) in sequenced strains of Pantoea ananatis. This file contains all genes found within the contiguous region representing type VI secretion system 2 (PA T6SS-2) in different strains of Pantoea ananatis. For each strain of P. ananatis, the genes found in T6SS-2 are shown, including the product sizes, COG classification, conserved domain, subcellular localization, and the gene locus tags. [file 1471-2164-15-163-S7.xls]

## Sheet: Sheet1
Additional file 7:
Detailed description of the genes found in type VI secretion system gene cluster 2 (T6SS-2) in different strains of Pantoea ananatis

## Sheet: LMG20103 T6SS-2
	Table S13: Gene content of type VI secretion system cluster 2 (T6SS-2) found in Pantoea ananatis strain LMG 20103
	T6SS genes	Homologues	CD-Search	COGnitor	Amino acids	SignalP cleavage site	TMHMM	PSORTb	Locus_tag	Comments
	-	ybhB/ybcL	PEBP	COG1881	178	18/19	-	-	PANA_4128	PhosphatidylEthanolamine-Binding Proteins (PEBPs)
	-	ydcX	DUF2566	-	57	-	2	inner membrane	PANA_4129	-
	tssA	vasJ/L, impA	-	COG3515	463	-	-	-	PANA_4130	-
	tssE	gp25	VI_zyme	COG3518	151	-	-	-	PANA_4131	Essential baseplate protein homolous to phage gp25 base wedge protein
	tssJ	vasD, lip	T6SS-SciN	COG3521	181	-	-	-	PANA_4132	Outer membrane protein, can be associate with anchoing T6SS to cell wall
	tssG	impH, vasB	DUF1305	COG3520	361	-	-	-	PANA_4133	-
	tssF	impG, vasA	DUF879	COG3519	584	-	-	cytoplasmic	PANA_4134	-
	-	-	-	-	144	-	3	inner membrane	PANA_4135	-
	-		PAAR_motif	-	424	-	1	-	PANA_4136	-
	tssA	vasJ/L, impA	impA-rel_	COG3515	533	-	-	cytoplasmic	PANA_4137	-
	tssM	impL, vasK, icmF	IcmF-related	COG3523	1161	-	3	inner membrane	PANA_4138	T4bSS-like protein, associated with anchoring T6SS to cell wall
	-	-	-	-	351	-	-	inner membrane	PANA_4139	-
	-	-	-	-	162	18/19	3	inner membrane	PANA_4140	-
	-	-	-	-	93	-	-	-	PANA_4141	-
	-	-	-	-	234	19/20	-	-	PANA_4142	-
	-	-	petidase M_23	-	743	-	-	cytoplasmic	PANA_4143	zinc metallopeptidases family of protein (endopeptidases)
	tssI	vgrG	VI_Rhs_Vgr	COG3501	783	-	-	cytoplasmic	PANA_4144	Effector/structure: homologous to phage base spike (piercing structure
	tssH	clpV, vasG	AAA+ ATPase	COG0542	884	-	-	cytoplasmic	PANA_4145	Putative roles include ATP binding and hydrolysis /effector chaperon/recycling tssB/C
	tssD	hcp	DUF796	COG3157	163	-	-	extracellular	PANA_4146	Effector/Structure: homologous to phage tail tube
	tagL	c3389	OmpA_C-like	COG2885/COG1360	574	-	3	inner membrane	PANA_4147	OmpA family membrane protein, uncharacterised
	tssL	impK, ompA, vasF	DUF2077	COG3455	229	-	1	cytoplasmic	PANA_4148	T4bSS-like protein, associated with anchoring T6SS to cell wall
	tssK	impJ, vasE	DUF876	COG3522	446	-	-	cytoplasmic	PANA_4149	-
	tssC	impC	DUF877	COG3517	513	-	-	cytoplasmic	PANA_4150	Homolous to phage tail sheath proteins
	tssB	impB	DUF770	COG3516	241	-	-	cytoplasmic	PANA_4151	Homolous to phage tail sheath proteins
	-	-	Voltage_CLC	COG0038	346	-	8	inner membrane	PANA_4152	chloride channel protein, CIC family
	Genes represented by a dash (-) either encode hypothetical proteins with no conserved domains, domains of unknown function or have not been functionally characterised.
	We use the T6SS gene nomenclature proposed by Shalom et al. (2007), tss (type VI secretion gene) represents conserved T6SS genes while tag (type VI associated gene) represents
	accessory T6SS genes found in the T6SS gene clusters of few bacteria.

## Sheet: AJ13355 T6SS-2
	Table S14: Gene content of type VI secretion system cluster 2 (T6SS-2) found in Pantoea ananatis strain AJ13355
	T6SS genes	Homologues	CD-Search	COGnitor	Amino acids	SignalP cleavage site	TMHMM	PSORTb	Locus_tag	Comments
	-	ybhB/ybcL	PEBP	COG1881	178	18/19	-	-	PAJ_p0162	PhosphatidylEthanolamine-Binding Proteins (PEBPs)
	-	ydcX	DUF2566	-	57	-	2	inner membrane	PAJ_p0161	-
	tssA	vasJ/L, impA	-	COG3515	463	-	-	-	PAJ_p0160	-
	tssE	gp25	VI_zyme	COG3518	151	-	-	-	PAJ_p0159	Essential baseplate protein homolous to phage gp25 base wedge protein
	tssJ	vasD, lip	T6SS-SciN	COG3521	181	-	-	-	PAJ_p0158	Outer membrane protein, can be associate with anchoing T6SS to cell wall
	tssG	impH, vasB	DUF1305	COG3520	361	-	-	-	PAJ_p0157	-
	tssF	impG, vasA	DUF879	COG3519	584	-	-	cytoplasmic	PAJ_p0156	-
	-	-	-	-	144	-	3	inner membrane	PAJ_p0155	-
	-	-	PAAR_motif	-	424	-	1	-	PAJ_p0154	-
	-	-	-	-	142	-	3	inner membrane	PAJ_p0153	-
	-	-	-	-	127	-	3	inner membrane	PAJ_p0152	-
	-	-	PAAR_motif	-	425	-	1	cytoplasmic	PAJ_p0151	-
	tssA	vasJ/L, impA	impA-rel_	COG3515	533	-	-	cytoplasmic	PAJ_p0150	T4bSS-like protein, associated with anchoring T6SS to cell wall
	tssM*	impL, vasK, icmF	IcmF-related	COG3523	515	-	-	-	PAJ_p0149*	-
	tssM*	impL, vasK, icmF	IcmF-related	COG3523	591	-	1	inner membrane	PAJ_p0148*	-
	-	-	-	-	351	-	-	inner membrane	PAJ_p0147	-
	-	-	-	-	162	-	3	inner membrane	PAJ_p0146	-
	-	-	-	-	93	-	-	-	PAJ_p0145	-
	-	-	-	-	234	18/19	-	-	PAJ_p0144	-
	-	-	petidase M_23	-	743	-	-	cytoplasmic	PAJ_p0143	-
	tssI	vgrG	VI_Rhs_Vgr	COG3501	783	-	-	cytoplasmic	PAJ_p0142	Effector/structure: homologous to phage base spike(piercing structure)
	tssH	clpV, vasG	AAA+ ATPase	COG0542	886	-	-	cytoplasmic	PAJ_p0141	Putative roles include ATP binding and hydrolysis /effector chaperon/recycling tssB/C
	tssD	hcp	DUF796	COG3157	163	-	-	extracellular	PAJ_p0140	Effector/Structure: homologous to phage tail tube
	tagL	c3389	OmpA_C-like	COG2885/COG1360	574	-	4	inner membrane	PAJ_p0139	-
	tssL	impK, ompA, vasF	DUF2077	COG3455	229	-	1	cytoplasmic	PAJ_p0138	OmpA family membrane protein, uncharacterised
	tssK	impJ, vasE	DUF876	COG3522	446	-	-	cytoplasmic	PAJ_p0137	-
	tssC	impC	DUF877	COG3517	513	-	-	cytoplasmic	PAJ_p0136	Homolous to phage tail sheath proteins
	tssB	impB	DUF770	COG3516	165	-	-	cytoplasmic	PAJ_p0135	Homolous to phage tail sheath proteins
	-	clcA	Voltage_CLC	COG0038	225	-	6	inner membrane	PAJ_p0134*	-
	-	clcA	Voltage_CLC	COG0038	178	-	2	inner membrane	PAJ_p0133*	chloride channel protein, CIC family
	* = Truncated tssM gene, interrupted by a stop codon generating two ORFs corresponding to the C and N-terminals of full length tssM gene.
	Genes represented by a dash (-) either encode hypothetical proteins with no conserved domains, domains of unknown function or have not been functionally characterised.
	We use the T6SS gene nomenclature proposed by Shalom et al. (2007), tss (type VI secretion gene) represents conserved T6SS genes while tag (type VI associated gene)
	represents accessory T6SS genes found in the T6SS gene clusters of few bacteria.

## Sheet: PA-4 T6SS-2
	Table S15: Gene content of type VI secretion system cluster 2 (T6SS-2) found in Pantoea ananatis strain PA-4
	T6SS genes	Homologues	CD-Search	COGnitor	Amino acids	SignalP cleavage site	TMHMM	PSORTb	Locus_tag	% amino acid identity to sequenced P. ananatis strains	Comments
	-	ybhB/ybcL	PEBP	COG1881	178	18/19	-	-	N455_00698	PANA_4128 (99)	PhosphatidylEthanolamine-Binding Proteins (PEBPs)
	-	ydcX	DUF2566	-	57	-	2	inner membrane	N455_00699	PANA_4129 (98)	-
	tssA	vasJ/L, impA	-	COG3515	463	-	-	-	N455_00700	PANA_4130 (98)	-
	tssE	gp25	VI_zyme	COG3518	151	-	-	-	N455_00701	PANA_4131 (99)	Essential baseplate protein homolous to phage gp25 base wedge protein
	tssJ	vasD, lip	T6SS-SciN	COG3521	181	-	-	-	N455_00702	PANA_4132 (94)	Outer membrane protein, can be associate with anchoing T6SS to cell wall
	tssG	impH, vasB	DUF1305	COG3520	361	-	-	-	N455_00703	PANA_4133 (99)	-
	tssF	impG, vasA	DUF879	COG3519	584	-	-	cytoplasmic	N455_00704	PANA_4134 (100)	-
	-	-	-	-	144	-	3	inner membrane	N455_00705	PANA_4135 (100)	-
	-	-	PAAR_motif	-	424	-	1	-	N455_00706	PANA_4136 (100)	-
	tssA	vasJ/L, impA	impA-rel_	COG3515	533	-	-	cytoplasmic	N455_00707	PANA_4137 (100)	-
	tssM	impL, vasK, icmF	IcmF-related	COG3523	1172	-	3	inner membrane	N455_00708	PANA_4138 (89)	T4bSS-like protein, associated with anchoring T6SS to cell wall
	-	-	-	-	346	-	1	inner membrane	N455_00709	unique protein	similar to hypothetical protein PMI17_02520 [Pantoea sp. GM01] identity 250/346(72%)
	-	-	PAAR_motif	-	92	-	-	-	N455_00710	unique protein ‡‡	similar to hypothetical protein PMI17_02523 [Pantoea sp. GM01] identity 83/91(91%)
	-	-	-	-	363	18/19	1	-	N455_00711	unique protein	similar to hypothetical protein PMI17_02524 [Pantoea sp. GM01] identity 271/363(75%)
	-	-	Esterase_Lipase	-	556	-	-	-	N455_00712	unique protein ‡	similar to hypothetical protein HMPREF9690_03477 [Klebsiella oxytoca 10-5246] identity 475/556(85%)
	tssI*	vgrG	VI_Rhs_Vgr	COG3501	408	-	-	cytoplasmic	N455_00713	PANA_4144 (66) C-terminal	Effector/structure: homologous to phage base spike(piercing structure)
	tssI	vgrG	Phage_GPD	COG3501	527	-	-	cytoplasmic	N455_00714	PANA_4144 (99) N-terminal	-
	tssH	clpV, vasG	P-loop_NTPase	COG0542	884	-	-	multiple (unknown)	N455_00715	PANA_4145 (99)	Putative roles include ATP binding and hydrolysis /effector chaperon/recycling tssB/C
	tssD	hcp	DUF796	COG3157	163	-	-	extracellular	N455_00716	PANA_4146 (100)	Effector/Structure: homologous to phage tail tube
	tagL	-	OmpA_C-like	COG2885/or COG1360	574	-	3	inner membrane	N455_00717	PANA_4147 (99)	-
	tssL	impK, ompA, vasF	DUF2077	COG3455	229	-	1	cytoplasmic	N455_00718	PANA_4148 (99)	OmpA family membrane protein, uncharacterised
	tssK	impJ, vasE	DUF876	COG3522	446	-	-	cytoplasmic	N455_00719	PANA_4149 (99)	-
	tssC	impC	DUF877	COG3517	513	-	-	cytoplasmic	N455_00720	PANA_4150 (99)	Homolous to phage tail sheath proteins
	tssB	impB	DUF770	COG3516	165	-	-	cytoplasmic	N455_00721	PANA_4151 (99)	Homolous to phage tail sheath proteins
	-	clcA	Voltage_CLC	COG0038	341	-	8	inner membrane	N455_00722	PANA_4152 (100)	chloride channel protein, CIC family
	‡ = similar to PMI17_02526 PGAP1-like protein [Pantoea sp. GM01] (esterase lipase) identity 212/536 (40%). We assigned the provisional gene locus tags N455_00698 to to genes found in PA-4 T6SS-2 gene cluster.
	‡‡ = PA-4(13) is similar to the hypothetical protein PANA_4136 from strain LMG 20103 44/90 (49%).
	* = tssI gene occurs in two unassembled contigs , consistent with the amino and carboxyl terminals of the full length tssI homolog found in P. anantis LMG 20103 T6SS-2.
	Genes represented by a dash (-) either encode hypothetical proteins with no conserved domains, domains of unknown function or have not been functionally characterised.
