# Supplementary material for: Comparative genomics of type VI secretion systems in strains of Pantoea ananatis from different environments
Source: BMC Genomics. 2014 Feb 26;15:163. doi: 10.1186/1471-2164-15-163 (PMC3942780; doi:10.1186/1471-2164-15-163)
Supplement: Additional file 10: Table S16 — List of bacterial strains used for TssBC phylogenetic analysis. This file contains the list of TssB and TssC homologs from different bacterial species which were used for phylogenetic analysis. The accession numbers of all bacterial strains used in this study including the tssB and tssD gene locus tags are provided. [file 1471-2164-15-163-S10.xls]

## Sheet: Strains (TssBC tree) 
	Additonal file 10
	Table S16: List of bacterial strains used in TssB/C phylogenetic tree
	Bacterial strains	Accession number	loci 1 (TssB/C locus tag)	loci 2 (TssB/C locus tag)	loci 3 (TssB/C locus tag)	loci 4 (TssB/C locus tag)	loci 5 (TssB/C locus tag)	loci 6 (TssB/C locus tag)
	Aeromonas hydrophila subsp. hydrophila ATCC 7966	NC_008570.1	AHA_1832/AHA_1833
	Agrobacterium fabrum str. C58	NC_003063.2	Atu4342/Atu4341
	Burkholderia pseudomallei 1106a	NC_009076.1	BURPS1106A_A0134/BURPS1106A_A0133	BURPS1106A_A0243/BURPS1106A_A0242	BURPS1106A_A0700/ BURPS1106A_A0701	BURPS1106A_A2025/BURPS1106A_A2026	BURPS1106A_A2835/BURPS1106A_A2834	BURPS1106A_3660/BURPS1106A_3659
	Dechloromonas aromatica RCB	NC_007298.1	Daro_2177/Daro_2176
	Erwinia amylovora CFBP1430	NC_013961.1	EAMY_3228/EAMY_3227	EAMY_3021/EAMY_3020
	Erwinia tasmaniensis Et1/99	NC_010694.1	ETA_06170/ETA_06180
	Francisella tularensis subsp. mediasiatica FSC147	NC_010677.1	FTM_1100/FTM_1101
	Pantoea ananatis strain LMG 5342	NC_016816.1	PANA5342_1728/PANA5342_1728
	Pantoea ananatis strain AJ13355	NC_017533.1	PAJ_1667/PAJ_1666	PAJ_p0135/PAJ_p0136
	Pantoea ananatis strain LMG 20103	NC_013956.2	PANA_2365/PANA_2366	PANA_4151/PANA_4150
	Pantoea ananatis strain PA-13	NC_017554.1	PAGR_g1662/PAGR_g1663
	Pantoea ananatis strain B1-9 (draft genome)	CAEJ00000000.1
	Pantoea ananatis strain BD442 (draft genome)	PRJNA213372 *
	Pantoea ananatis strain PA-4 (draft genome)	PRJNA213375 *
	Pantoea ananatis strain LMG 2665T (draft genome)	PRJNA213373 *
	Pantoea sp. At-9b	NC_014837.1	Pat9b_2518/Pat9b_2517	Pat9b_3466/Pat9b_3465
	Pectobacterium atrosepticum SCRI1043	NC_004547.2	ECA3445/ECA3444
	Pectobacterium carotovorum subsp. brasiliensis PBR1692	NZ_ABVX01000021.1	PcarbP_11422/PcarbP_11417
	Pectobacterium carotovorum subsp. carotovorum PCC21	NC_018525.1	PCC21_032420/PCC21_032410
	Pectobacterium sp. SCC3193	CP003415.1	W5S_0962/W5S_0963	W5S_2434/W5S_2433
	Pectobacterium wasabiae WPP163	NC_013421.1	Pecwa_1070/Pecwa_1071	Pecwa_2461/Pecwa_2460
	Pseudomonas aeruginosa PAO1	NC_002516.2	PA0083/PA0084	PA1657/PA1658	PA2365/PA2366
	Pseudomonas syringae pv. phaseolicola 1448A	NC_005773.3	PSPPH_0134/PSPPH_0133
	Pseudomonas syringae pv. tomato str. DC3000	NC_004578.1	PSPTO_2543/PSPTO_2544	PSPTO_5433/PSPTO_5432
	Rhizobium leguminosarum bv. viciae 3841	NC_008378.1	pRL120474/pRL120473
	Salmonella enterica subsp. enterica serovar Paratyphi A str. ATCC 9150	NC_006511.1	SPA2493/SPA2492
	Salmonella enterica subsp. enterica serovar Typhimurium str. LT2	NC_003197.1	STM0273/STM0273
	Serratia marcescens FGI94	NC_020064.1	D781_1676/D781_1677	D781_2777/D781_2778
	Vibrio cholerae O1 biovar eltor str. N16961	NC_002506.1	VCA0108/VCA0108
	Yersinia pestis KIM10+	NC_004088.1	y0037/y0038	y1545/y1546	y2706/y2705	y3675/y3674
	Xanthomonas citri pv. mangiferaeindicae LMG 941	NZ_CAHO01000067.1	XMIN_3905/XMIN_3906
	Xanthomonas campestris pv. vasculorum NCPPB 702	NZ_ACHS00000000.1	XcampvN_010100023480/XcampvN_010100023485
	Xanthomonas oryzae pv. oryzae KACC 10331	NC_006834.1	XOO3052/XOO3051	XOO3481/XOO3481
	Dickeya dadantii 3937	NC_014500.1	Dda3937_00817
	Amino acid sequences of tssB and tssD genes were identified by BLASTP using sequences from Pantoea ananatis strain LMG 20103.
	The different bacterial strains used in study represent pathogenic and nonpathogenic bacteria and included both human and plant pathogens.
	* = BioProject accession numbers for partially assembled contigs containing type VI secretion system genes found in the different draft genome sequences of Pantoea ananatis
