# Supplementary material for: Comparative genomics of type VI secretion systems in strains of Pantoea ananatis from different environments
Source: BMC Genomics. 2014 Feb 26;15:163. doi: 10.1186/1471-2164-15-163 (PMC3942780; doi:10.1186/1471-2164-15-163)
Supplement: Additional file 11: Table S17 — List of bacterial strains used for Hcp phylogenetic analysis. This file contains all TssD homologs used for phylogenetic analysis. The accession numbers of all bacterial strains used in this study including the tssD gene locus tags are provided. [file 1471-2164-15-163-S11.xls]

## Sheet: Strains (TssD tree)
	Additional file 11
	Table S17: List of bacterial strain used in the Hcp phylogenetic tree
	Bacterial strains	Accession number	locus tags(Hcp)
	Agrobacterium fabrum str. C58	NC_003063.2	Atu4345
	Burkholderia pseudomallei 1106a	NC_009076.1	BURPS1106A_A0136
	Erwinia amylovora ATCC BAA-2158	FR719186	EAIL5_0574
	Erwinia billingiae Eb661	NC_014306.1	EbC_21130
	Pantoea ananatis strain LMG 20103	NC_013956.2	PANA_4146/PANA2446/PANA_2447/PANA_2364
	Pantoea ananatis strain PA-13	NC_017554.1	PAGR_g3636
	Pectobacterium atrosepticum SCRI1043	NC_004547.2	ECA4275/ECA3428/ECA0176/ECA0456/ECA3672
	Pectobacterium carotovorum subsp. brasiliensis PBR1692	NZ_ABVX01000021.1	PcarbP_05922/PcarbP_18494/PcarbP_12999
	Pectobacterium wasabiae WPP163	NC_013421.1	Pecwa_0533/Pecwa_2459/Pecwa_0061
	Pseudomonas aeruginosa PAO1	NC_002516.2	PA0085/PA2367/PA0263/PA1512/PA5267
	Pseudomonas putida W619	CP000949.1	PputW619_3256
	Rhizobium leguminosarum bv. viciae 3841	NC_008378.1	pRL120477
	Salmonella enterica subsp. enterica serovar Typhimurium str. LT2	NC_003197.1	STM4509.S/STM3131
	Salmonella enterica subsp. enterica serovar str. HI_N05-537	NZ_ABFF01000003.1	>SeW_A4992/SeW_A1246/SeW_A0348/SeW_A0345
	Serratia proteamaculans 568	NC_009832.1	Spro_1788/Spro_3005
	Vibrio cholerae O1 biovar eltor str. N16961	NC_002506.1	VC1415/VCA0017
	Klebsiella variicola At-22	NC_013850.1	Kvar_4558
	Amino acid sequences of the orphan Hcp and T6SS-associated Hcp proteins were identified by BLASTP using sequence from Pantoea ananatis strain LMG 20103.
	Homologs of PANA_4146/PANA2446/PANA_2447/PANA_2364 are found in all 8 sequenced strains of Pantoea ananatis with over 98% amino acid similarity and
	as such they were not included in our analysis. PAGR_g3636 (Hcp-3) was only found in Pantoea ananatis strain PA-13.
